# Supplementary material for: Elevated Sporulation Efficiency in Fission Yeast Schizosaccharomyces japonicus Strains Isolated from Drosophila
Source: J Fungi (Basel). 2021 Apr 29;7(5):350. doi: 10.3390/jof7050350 (PMC8146891; doi:10.3390/jof7050350)
Supplement: Supplementary file 1 [file jof-07-00350-s001.zip]

Archive with 8 entries (7 files):
- Supplementary Files_revised/
- __MACOSX/._Supplementary Files_revised
- Supplementary Files_revised/Table S2_revised.xlsx
- __MACOSX/Supplementary Files_revised/._Table S2_revised.xlsx
- Supplementary Files_revised/Table S1.xlsx
- __MACOSX/Supplementary Files_revised/._Table S1.xlsx
- Supplementary Files_revised/Table S3_revised.xlsx
- __MACOSX/Supplementary Files_revised/._Table S3_revised.xlsx
