# Supplementary material for: Elevated Sporulation Efficiency in Fission Yeast Schizosaccharomyces japonicus Strains Isolated from Drosophila
Source: J Fungi (Basel). 2021 Apr 29;7(5):350. doi: 10.3390/jof7050350 (PMC8146891; doi:10.3390/jof7050350)
Supplement: Supplementary file 1 [file jof-07-00350-s001.zip › Supplementary Files_revised/Table S2_revised.xlsx]

## Sheet: S.japonicus
	map2 (P-factor)	map3 (M-factor receptor)	mam2 (P-factor receptor)
Strain	Mutation	Mutation	Mutation
FY16936 (type strain)	−	−	−
FY32181* (type strain)	C360T	※1	T351C
FY33672	C360T	T504C/T514C/A570G/G582A/C741T/T903C	G37A/A82G/C279T/C303T/C309T/T351C/G438A/G508A/C594T/T927C/C1008T
NBRC1646	−	T514C/A570G/G678A/C741T	T111C/A147G/C309T/T351C/C554G
NBRC1712	C297T/C369T/T393C/C432T	G130T/T504C/C505G/T514C/A570G/G582A/C741T/T903C	C303T/C309T/T351C/G438A/G508A/C594T/T927C/C1008T
NBRC1713	C297T/C369T/T393C/C432T	T504C/T514C/A570G/G582A/C741T/T903C	G37A/C303T/C309T/T351C/G438A/G508A/C594T/T927C/C1008T
NBRC10527*	C297T/C369T/T393C/C432T	※1	G37A/C303T/C309T/T351C/G438A/G508A/C594T/T927C/C1008T
NBRC10528*	G65A/T90C/A94G/C297T/C369T/T393C/C432T	※1	G37A/C303T/C309T/T351C/G438A/G508A/C594T/T927C/C955G/C1008T
NBRC10529*	−	※1	G37A/C303T/C309T/T351C/G438A/G508A/C594T/C600T/C660T/C830G/C847T/T927C/C933T/C955G/C989T/C1008T
TN33	−	A570G/C741T/T903C/A982G	T111C/A147G/T351C/G717A
TN40	C360T	A570G/C741T/T903C	T111C/A147G/C309T/T351C/C780A
TN82	−	A570G/C741T/T903C	T111C/A147G/C309T/T351C
TN83	C360T	A570G/C741T/T903C	C309T/T351C
TN84	−	T660A/C741T/T903C	T351C
TN104	−	A570G/C741T/T903C	A147G/C309T/T351C/G723A
TN108	−	A570G/C741T/T903C	T111C/A147G/C309T/T351C/C567T
TN313	G85T	T660A/C741T/T903C	T351C/C480T/C492T
		※1 111 mutations
S. japonicus var. versatilis map3	ATGTATCCCGAATGTGTGTTCTATCAAGTGTATGCCTACCTGTCTATCTTGTTAGCCATTCCTCTGGGCCTAATGCAATTGCGGGCTCGAAATGTGCCTTGCATAGCATTGTTGTTTTGGCTAACATTAGCAACATTAATTTACGGCGTTGACAACGCCGTCTGGTGGAGAGAAGTCATTACGGCTGTTCAATGGAAGGGATTTGTTTGGTGCGATGTTACCAGTCAACTTCTTGTCGCTTCCGGCCTGGCTATCCCGCAGTCTGCATTTTGCATGGTTTTTTACCTTGATTCGGTCGTTCGCAGCAACAAACCGCTGCCCATGTACAAGCATTTGGGCTTCAACATCCTCGTATGCTTTGTTAGTCCGTTTGTCGGCATGGGTCTGGCAATCATGACC…
