# Supplementary material for: Elevated Sporulation Efficiency in Fission Yeast Schizosaccharomyces japonicus Strains Isolated from Drosophila
Source: J Fungi (Basel). 2021 Apr 29;7(5):350. doi: 10.3390/jof7050350 (PMC8146891; doi:10.3390/jof7050350)
Supplement: Supplementary file 1 [file jof-07-00350-s001.zip › Supplementary Files_revised/Table S1.xlsx]

## Sheet: Sheet1
Primer Name	Sequence (5' to 3')
oTS9	TATGGATCCGTCGAAAAGGACAGCCTTCAACC
oTS10	GCGTTAATTAAAGCCTGGTCGGCGTTGA
oTS37	GGATCTGCCGGTCTCCCTATAGT
oTS38	TATCGAATCGACAGCAGTATAGCGACC
oTS61	GCTGTCGATTCGATAGGAAGCAAGGCCCATTGAAGAC
oTS62	GAGACCGGCAGATCCACTGACAGCATAAGGGCCTGC
oTS1250	GCATATCAATAAGCGGAGGAAAA
oTS1251	GGTCCGTGTTTCAAGACGG
oTS1254	ATCTATGCTTGTAGTAATGTGTGAATATGCTAG
oTS1255	TGTGCATTCCATGAGTTAATATATGGCC
oTS1256	CATTCTTTCCATCTCACTTCCACTTCAC
oTS1258	GTCTGTGTCGGTGTCTGTTTTCG
oTS1259	TTTTGATTCACGCGGCTGAC
oTS1260	AATCTGTTTGGTTGTTTCCGTTGTAC
oTS1261	GAACTCGTCAGTAAGCTCAGCG
oTS1262	GTCCTGTAGGTCGTTGATTCAATTTTCAG
oTS1263	TGAAAGAGTGACAAGTAAATGGAGCC
oTS1264	ATCCTGTCTCTTTTTGAGCCTGTTTC
oTS1265	AGGAAAAGACAGGGACCATCG
