# Supplementary material for: Elevated Sporulation Efficiency in Fission Yeast Schizosaccharomyces japonicus Strains Isolated from Drosophila
Source: J Fungi (Basel). 2021 Apr 29;7(5):350. doi: 10.3390/jof7050350 (PMC8146891; doi:10.3390/jof7050350)
Supplement: Supplementary file 1 [file jof-07-00350-s001.zip › Supplementary Files_revised/Table S3_revised.xlsx]

## Sheet: Fig. 1
30OC	1	2	3	4	average (h−1)	SD	p-value
FY16936	0.19623	0.193992	0.192701	0.196229	0.194788	0.00174593
FY32181*	0.20228	0.204675	0.203762	0.204316	0.203758	0.0010545	0.00468393
FY33672	0.201958	0.196038	0.206708	0.184691	0.197349	0.00950043	0.663414
NBRC1646	0.166961	0.20077	0.170804	0.198304	0.18421	0.0177963	0.317638
NBRC1712	0.189055	0.218068	0.172709	0.191601	0.192858	0.0187756	0.848868
NBRC1713	0.213512	0.215832	0.217405	0.225196	0.217986	0.00506551	0.00251594
NBRC10527*	0.23021	0.230572	0.230229	0.235644	0.231664	0.00265892	6.34251e-05
NBRC10528*	0.209775	0.197392	0.209467	0.209256	0.206472	0.00605723	0.0270502
NBRC10529*	0.240796	0.235645	0.240956	0.244751	0.240537	0.00373901	0.000100554
TN33	0.190526	0.189307	0.193506	0.205307	0.194662	0.00731287	0.972552
TN40	0.192918	0.188363	0.192132	0.200933	0.193587	0.00528551	0.626499
TN82	0.212168	0.211876	0.213983	0.218943	0.214243	0.00326936	0.00108869
TN83	0.216818	0.218352	0.221514	0.222645	0.219832	0.00270911	0.000729461
TN84	0.222847	0.222185	0.221759	0.223729	0.22263	0.000858587	1.41839e-05
TN104	0.220448	0.222194	0.221923	0.239554	0.22603	0.00904892	0.00492643
TN108	0.193134	0.194747	0.193675	0.194859	0.194104	0.000838144	0.528143
TN313	0.217228	0.212753	0.214924	0.220079	0.216246	0.00314126	0.000272613
37OC	1	2	3	4	average (h−1)	SD	p-value
FY16936	0.320158	0.30894	0.307145	0.280347	0.304148	0.0168799
FY32181*	0.279135	0.253132	0.248118	0.253273	0.258415	0.0140199	0.00837488
FY33672	0.324804	0.290185	0.272132	0.263837	0.28774	0.0270476	0.137192
NBRC1646	0.277238	0.252409	0.212258	0.208964	0.237717	0.0329274	0.00939708
NBRC1712	0.31506	0.289089	0.284655	0.283922	0.293181	0.0147632	0.173851
NBRC1713	0.275228	0.256299	0.2351	0.237217	0.250961	0.0187779	0.00401941
NBRC10527*	0.252227	0.234611	0.234382	0.236619	0.23946	0.00857073	0.00281498
NBRC10528*	0.281379	0.226826	0.221772	0.219985	0.23749	0.0294023	0.00861747
NBRC10529*	0.258301	0.256182	0.259784	0.263501	0.259442	0.00308367	0.0195168
TN33	0.23309	0.231794	0.224387	0.245126	0.233599	0.00858804	0.0097044
TN40	0.267675	0.27342	0.270545	0.289132	0.275193	0.00958387	0.115219
TN82	0.256482	0.26593	0.261039	0.291494	0.268737	0.0156548	0.116307
TN83	0.215491	0.206593	0.24065	0.226206	0.222235	0.0146634	0.00760821
TN84	0.18329	0.236199	0.204349	0.372316	0.249039	0.0850142	0.356956
TN104	0.237114	0.240258	0.256847	0.234651	0.242217	0.0100194	0.0055442
TN108	0.252448	0.250841	0.254513	0.255766	0.253392	0.00218264	0.0119605
TN313	0.245917	0.246594	0.247581	0.252307	0.2481	0.00288674	0.0108012
40OC	1	2	3	4	average (h−1)	SD	p-value
FY16936	0.274275	0.268872	0.255327	0.25807	0.264136	0.00893753
FY32181*	0.244404	0.252571	0.231528	0.236688	0.241297	0.0091911	0.00392288
FY33672	0.28252	0.268363	0.264121	0.261473	0.269119	0.00937354	0.107905
NBRC1646	0.190517	0.177941	0.170104	0.165896	0.176115	0.0108215	2.88782e-05
NBRC1712	0.274004	0.259825	0.258274	0.251183	0.260822	0.00955956	0.321801
NBRC1713	0.227821	0.227513	0.217489	0.225143	0.224492	0.00481915	0.000807281
NBRC10527*	0.174383	0.177145	0.176817	0.180152	0.177124	0.00236491	0.000504982
NBRC10528*	0.231411	0.229891	0.209085	0.195696	0.216521	0.0172188	0.00265934
NBRC10529*	0.232301	0.223247	0.215252	0.227677	0.224619	0.00725705	0.00119981
TN33	0.192155	0.188574	0.189178	0.202809	0.193179	0.0066079	0.0015244
TN40	0.249505	0.257555	0.257437	0.274415	0.259728	0.0104911	0.651932
TN82	0.247868	0.253303	0.259169	0.269341	0.25742	0.00918977	0.494828
TN83	0.179234	0.180834	0.187167	0.197485	0.18618	0.00827873	0.00239854
TN84	0.176278	0.175002	0.16508	0.190859	0.176805	0.0106224	0.0010597
TN104	0.206857	0.210727	0.216497	0.230121	0.21605	0.0101822	0.0127136
TN108	0.210513	0.210307	0.213564	0.212936	0.21183	0.00166184	0.00217344
TN313	0.228363	0.228234	0.232705	0.233739	0.23076	0.00287423	0.0105604
42OC	1	2	3	4	average (h−1)	SD	p-value
FY16936	0.244205	0.211886	0.210421	0.219304	0.221454	0.0156577
FY32181*	0.211923	0.196907	0.193535	0.189416	0.197945	0.00980873	0.0129714
FY33672	0.2047	0.192765	0.189237	0.187332	0.193508	0.0077933	0.0099342
NBRC1646	0.146182	0.127626	0.118329	0.117231	0.127342	0.0133979	0.000152526
NBRC1712	0.199994	0.188575	0.183743	0.180949	0.188315	0.0083986	0.0066051
NBRC1713	0.18016	0.156544	0.143663	0.139207	0.154893	0.0183787	0.00098688
NBRC10527*	0.0822803	0.0816789	0.0861847	0.0878529	0.0844992	0.00299813	0.000514718
NBRC10528*	0.119183	0.123028	0.120055	0.119886	0.120538	0.00170211	0.00122631
NBRC10529*	0.16546	0.13989	0.141496	0.137827	0.146168	0.0129483	0.000126603
TN33	0.191028	0.192355	0.198691	0.206094	0.197042	0.006899	0.087141
TN40	0.18671	0.192006	0.195758	0.211407	0.19647	0.010627	0.110085
TN82	0.198603	0.20397	0.210303	0.222481	0.208839	0.0102752	0.343411
TN83	0.1467	0.13491	0.136626	0.245314	0.165888	0.053206	0.13847
TN84	0.187271	0.192998	0.233061	0.281347	0.223669	0.0435144	0.936799
TN104	0.341244	0.162509	0.317013	0.277444	0.274552	0.0791891	0.233939
TN108	0.116892	0.147174	0.16018	0.197808	0.155514	0.0335249	0.0599544
TN313	0.159373	0.21065	0.162306	0.164907	0.174309	0.0243325	0.0720037

## Sheet: Fig. 3
EMM2-N	V	Z	A	S	Total	Mating (%)	Sporulation (%)	p-value		YEA	V	Z	A	S	Total	Mating (%)	Sporulation (%)	p-value	Ascus or Spore	Vegetative cell or Zygote
FY16936-1	96	0	2	54	113.5	15.4185	15.4185			FY16936-1	225	5	0	3	235.75	4.55992	0.318134
FY16936-2	100	2	4	47	123.75	19.1919	15.9596			FY16936-2	315	5	0	2	325.5	3.22581	0.15361
FY16936-3	121	0	4	38	138.5	12.6354	12.6354			FY16936-3	194	7	0	1	208.25	6.84274	0.120048
FY16936-4	91	0	2	62	110.5	17.6471	17.6471			FY16936-4	231	3	0	1	237.25	2.63435	0.105374
FY16936-5	113	0	0	61	128.25	11.8908	11.8908			FY16936-5	178	2	0	0	182	2.1978	0
FY16936-6	122	2	4	114	162.5	24.9231	22.4615			FY16936-6	165	1	1	0	169	2.36686	1.18343
FY16936-7	81	2	0	70	102.5	20.9756	17.0732			FY16936-7	183	6	0	0	195	6.15385	0
FY16936-8	75	3	3	98	111.5	32.7354	27.3543			FY16936-8	219	0	0	0	219	0	0
FY16936-9	109	0	2	58	127.5	14.5098	14.5098			FY16936-9	194	5	0	1	204.25	5.01836	0.122399
					1118.5	18.8808	17.2167								1976	3.66663	0.222555		6.06974	93.9303
FY32181*-1	26	2	5	71	57.75	54.9784	48.0519			FY32181*-1	49	1	4	2	59.5	17.6471	14.2857
FY32181*-2	22	0	4	121	60.25	63.4855	63.4855			FY32181*-2	52	1	2	6	59.5	12.605	9.2437
FY32181*-3	41	1	7	56	71	42.2535	39.4366			FY32181*-3	52	6	1	25	72.25	28.0277	11.4187
FY32181*-4	38	1	8	89	78.25	51.4377	48.8818			FY32181*-4	42	3	3	18	58.5	28.2051	17.9487
FY32181*-5	25	0	3	79	50.75	50.7389	50.7389			FY32181*-5	51	4	2	15	66.75	23.5955	11.6105
FY32181*-6	32	0	5	44	53	39.6226	39.6226			FY32181*-6	52	4	3	19	70.75	26.5018	15.1943
FY32181*-7	55	3	6	79	92.75	40.7008	34.2318			FY32181*-7	36	7	3	9	58.25	38.1974	14.1631
FY32181*-8	43	0	5	137	87.25	50.7163	50.7163			FY32181*-8	45	1	2	17	55.25	18.552	14.9321
FY32181*-9	31	1	6	172	88	64.7727	62.5			FY32181*-9	50	4	3	15	67.75	26.1993	14.3911
					639	50.9674	48.6295	5.64239e-05							568.5	24.3923	13.6876	1.42966e-05	56.1142	43.8858
FY33672-1	116	0	0	0	116	0	0			FY33672-1	75	0	0	0	75	0	0
FY33672-2	74	0	0	0	74	0	0			FY33672-2	117	0	0	0	117	0	0
FY33672-3	85	0	0	0	85	0	0			FY33672-3	109	0	0	0	109	0	0
FY33672-4	90	0	0	0	90	0	0			FY33672-4	138	0	0	0	138	0	0
FY33672-5	115	0	0	0	115	0	0			FY33672-5	126	0	0	0	126	0	0
FY33672-6	117	0	0	0	117	0	0			FY33672-6	107	0	0	0	107	0	0
FY33672-7	145	0	0	0	145	0	0			FY33672-7	75	0	0	0	75	0	0
FY33672-8	97	0	0	0	97	0	0			FY33672-8	67	0	0	0	67	0	0
FY33672-9	78	0	0	0	78	0	0			FY33672-9	92	0	0	0	92	0	0
					917	0	0	2.76298e-05							906	0	0	0.000948394
NBRC1646-1	130	0	0	0	130	0	0			NBRC1646-1	123	0	0	0	123	0	0
NBRC1646-2	126	0	0	0	126	0	0			NBRC1646-2	105	0	0	0	105	0	0
NBRC1646-3	116	0	0	0	116	0	0			NBRC1646-3	105	0	0	0	105	0	0
NBRC1646-4	110	0	0	0	110	0	0			NBRC1646-4	99	0	0	0	99	0	0
NBRC1646-5	107	0	0	0	107	0	0			NBRC1646-5	104	0	0	0	104	0	0
NBRC1646-6	145	0	0	0	145	0	0			NBRC1646-6	86	0	0	0	86	0	0
NBRC1646-7	158	0	0	0	158	0	0			NBRC1646-7	100	0	0	0	100	0	0
NBRC1646-8	127	0	0	0	127	0	0			NBRC1646-8	106	0	0	0	106	0	0
NBRC1646-9	130	0	0	0	130	0	0			NBRC1646-9	117	0	0	0	117	0	0
					1149	0	0	2.76298e-05							945	0	0	0.000948394
NBRC1712-1	40	2	2	64	64	37.5	31.25			NBRC1712-1	82	1	0	0	84	2.38095	0
NBRC1712-2	37	0	2	15	44.75	17.3184	17.3184			NBRC1712-2	92	4	0	0	100	8	0
NBRC1712-3	43	0	0	36	52	17.3077	17.3077			NBRC1712-3	89	5	2	0	103	13.5922	3.8835
NBRC1712-4	54	0	2	64	74	27.027	27.027			NBRC1712-4	105	3	0	0	111	5.40541	0
NBRC1712-5	47	1	1	53	64.25	26.8482	23.7354			NBRC1712-5	118	4	0	0	126	6.34921	0
NBRC1712-6	53	1	1	29	64.25	17.5097	14.3969			NBRC1712-6	143	0	1	0	145	1.37931	1.37931
NBRC1712-7	48	2	7	30	73.5	34.6939	29.2517			NBRC1712-7	161	4	0	2	169.5	5.01475	0.294985
NBRC1712-8	53	2	0	53	70.25	24.5552	18.8612			NBRC1712-8	125	1	0	0	127	1.5748	0
NBRC1712-9	34	4	3	58	62.5	45.6	32.8			NBRC1712-9	142	2	0	0	146	2.73973	0
					569.5	27.5956	23.5498	0.085146							1111.5	5.1596	0.617532	0.213582	11.9686	88.0314
NBRC1713-1	17	1	0	220	74	77.027	74.3243			NBRC1713-1	196	2	0	0	200	2	0
NBRC1713-2	11	3	0	226	73.5	85.034	76.8707			NBRC1713-2	179	1	0	0	181	1.10497	0
NBRC1713-3	16	0	1	283	88.75	81.9718	81.9718			NBRC1713-3	146	1	0	0	148	1.35135	0
NBRC1713-4	11	0	1	286	84.5	86.9822	86.9822			NBRC1713-4	108	0	0	0	108	0	0
NBRC1713-5	3	0	0	283	73.75	95.9322	95.9322			NBRC1713-5	151	1	0	0	153	1.30719	0
NBRC1713-6	14	0	2	279	87.75	84.0456	84.0456			NBRC1713-6	139	0	0	0	139	0	0
NBRC1713-7	18	0	0	233	76.25	76.3934	76.3934			NBRC1713-7	123	1	0	0	125	1.6	0
NBRC1713-8	5	0	1	366	98.5	94.9239	94.9239			NBRC1713-8	98	2	1	0	104	5.76923	1.92308
NBRC1713-9	8	0	0	226	64.5	87.5969	87.5969			NBRC1713-9	91	1	1	0	95	4.21053	2.10526
					721.5	85.5452	84.3379	1.20465e-08							1253	1.92703	0.447593	0.141689
NBRC10527*-1	113	0	0	0	113	0	0			NBRC10527*-1	137	0	0	0	137	0	0
NBRC10527*-2	179	0	0	0	179	0	0			NBRC10527*-2	91	0	0	0	91	0	0
NBRC10527*-3	102	0	0	0	102	0	0			NBRC10527*-3	120	0	0	0	120	0	0
NBRC10527*-4	99	0	0	0	99	0	0			NBRC10527*-4	108	0	0	0	108	0	0
NBRC10527*-5	125	0	0	0	125	0	0			NBRC10527*-5	116	0	0	0	116	0	0
NBRC10527*-6	107	0	0	0	107	0	0			NBRC10527*-6	117	0	0	0	117	0	0
NBRC10527*-7	173	0	0	0	173	0	0			NBRC10527*-7	93	0	0	0	93	0	0
NBRC10527*-8	90	0	0	0	90	0	0			NBRC10527*-8	76	0	0	0	76	0	0
NBRC10527*-9	103	0	0	0	103	0	0			NBRC10527*-9	87	0	0	0	87	0	0
					1091	0	0	2.76298e-05							945	0	0	0.000948394
NBRC10528*-1	111	1	2	0	117	5.12821	3.4188			NBRC10528*-1	117	0	2	3	121.75	3.90144	3.90144
NBRC10528*-2	119	0	0	0	119	0	0			NBRC10528*-2	73	2	0	0	77	5.19481	0
NBRC10528*-3	97	0	0	0	97	0	0			NBRC10528*-3	72	1	0	0	74	2.7027	0
NBRC10528*-4	116	1	2	1	122.25	5.11247	3.47648			NBRC10528*-4	98	2	0	0	102	3.92157	0
NBRC10528*-5	104	0	0	0	104	0	0			NBRC10528*-5	56	1	0	0	58	3.44828	0
NBRC10528*-6	111	0	0	4	112	0.892857	0.892857			NBRC10528*-6	86	1	3	0	94	8.51064	6.38298
NBRC10528*-7	102	0	1	0	104	1.92308	1.92308			NBRC10528*-7	104	2	0	0	108	3.7037	0
NBRC10528*-8	110	1	0	0	112	1.78571	0			NBRC10528*-8	69	3	1	0	77	10.3896	2.5974
NBRC10528*-9	128	0	0	0	128	0	0			NBRC10528*-9	84	2	1	0	90	6.66667	2.22222
					1015.25	1.64915	1.07902	6.22831e-05							801.75	5.38216	1.67823	0.272496	31.1813	68.8187
NBRC10529*-1	129	0	5	81	159.25	18.9953	18.9953			NBRC10529*-1	246	0	0	0	246	0	0
NBRC10529*-2	131	2	3	69	158.25	17.2196	14.6919			NBRC10529*-2	202	0	0	0	202	0	0
NBRC10529*-3	82	3	1	48	102	19.6078	13.7255			NBRC10529*-3	187	0	0	0	187	0	0
NBRC10529*-4	110	2	1	90	138.5	20.5776	17.6895			NBRC10529*-4	173	0	0	0	173	0	0
NBRC10529*-5	78	1	3	57	100.25	22.1945	20.1995			NBRC10529*-5	152	0	0	0	152	0	0
NBRC10529*-6	123	3	4	77	156.25	21.28	17.44			NBRC10529*-6	231	0	0	0	231	0	0
NBRC10529*-7	79	1	6	73	111.25	28.9888	27.191			NBRC10529*-7	232	0	0	0	232	0	0
NBRC10529*-8	76	2	8	46	107.5	29.3023	25.5814			NBRC10529*-8	226	0	0	0	226	0	0
NBRC10529*-9	69	1	11	68	110	37.2727	35.4545			NBRC10529*-9	156	0	0	0	156	0	0
					1143.25	23.9376	21.2187	0.106653							1805	0	0	0.000948394
TN33-1	42	1	2	78	67.5	37.7778	34.8148			TN33-1	45	4	9	27	77.75	42.1222	31.8328
TN33-2	31	1	1	137	69.25	55.2347	52.3466			TN33-2	74	7	11	74	128.5	42.4125	31.5175
TN33-3	39	2	3	185	95.25	59.0551	54.8556			TN33-3	45	6	15	13	90.25	50.1385	36.8421
TN33-4	29	2	3	131	71.75	59.5819	54.007			TN33-4	33	5	11	32	73	54.7945	41.0959
TN33-5	50	1	2	155	94.75	47.2296	45.1187			TN33-5	48	3	8	24	76	36.8421	28.9474
TN33-6	26	0	5	115	64.75	59.8456	59.8456			TN33-6	55	8	19	44	120	54.1667	40.8333
TN33-7	31	1	2	146	73.5	57.8231	55.102			TN33-7	47	7	16	26	99.5	52.7638	38.6935
TN33-8	28	0	4	149	73.25	61.7747	61.7747			TN33-8	42	7	7	54	83.5	49.7006	32.9341
TN33-9	36	0	3	167	83.75	57.0149	57.0149			TN33-9	41	6	11	40	85	51.7647	37.6471
					693.75	55.0375	52.7644	4.01257e-07							833.5	48.3006	35.5937	2.71034e-08	73.6921	26.3079
TN40-1	82	0	0	0	82	0	0			TN40-1	114	0	0	0	114	0	0
TN40-2	71	0	0	4	72	1.38889	1.38889			TN40-2	89	0	0	0	89	0	0
TN40-3	69	0	0	0	69	0	0			TN40-3	91	0	0	0	91	0	0
TN40-4	59	0	0	0	59	0	0			TN40-4	102	0	0	0	102	0	0
TN40-5	81	0	0	1	81.25	0.307692	0.307692			TN40-5	95	0	0	0	95	0	0
TN40-6	89	0	0	0	89	0	0			TN40-6	120	0	0	0	120	0	0
TN40-7	84	0	0	1	84.25	0.296736	0.296736			TN40-7	106	0	0	0	106	0	0
TN40-8	106	1	0	8	110	3.63636	1.81818			TN40-8	104	0	0	0	104	0	0
TN40-9	138	0	0	1	138.25	0.180832	0.180832			TN40-9	158	0	0	0	158	0	0
					784.75	0.645613	0.443592	1.29206e-05							979	0	0	0.000948394
TN82-1	62	0	0	0	62	0	0			TN82-1	135	0	0	2	135.5	0.369004	0.369004
TN82-2	58	0	0	0	58	0	0			TN82-2	93	0	0	0	93	0	0
TN82-3	48	0	1	0	50	4	4			TN82-3	114	0	2	2	118.5	3.79747	3.79747
TN82-4	63	0	0	0	63	0	0			TN82-4	87	0	0	0	87	0	0
TN82-5	52	0	0	0	52	0	0			TN82-5	96	0	0	0	96	0	0
TN82-6	41	0	0	0	41	0	0			TN82-6	98	0	0	1	98.25	0.254453	0.254453
TN82-7	42	0	1	0	44	4.54545	4.54545			TN82-7	67	0	0	1	67.25	0.371747	0.371747
TN82-8	60	0	0	0	60	0	0			TN82-8	83	0	0	0	83	0	0
TN82-9	46	0	0	0	46	0	0			TN82-9	89	0	0	0	89	0	0
					476	0.949495	0.949495	7.00755e-05							867.5	0.532519	0.532519	0.00059866
TN83-1	50	0	1	58	66.5	24.812	24.812			TN83-1	81	5	7	4	106	23.5849	14.1509
TN83-2	40	0	2	118	73.5	45.5782	45.5782			TN83-2	74	7	8	13	107.25	31.0023	17.9487
TN83-3	58	0	0	62	73.5	21.0884	21.0884			TN83-3	90	3	3	13	105.25	14.4893	8.7886
TN83-4	46	0	3	53	65.25	29.5019	29.5019			TN83-4	96	6	3	9	116.25	17.4194	7.09677
TN83-5	60	0	2	79	83.75	28.3582	28.3582			TN83-5	74	9	7	12	109	32.1101	15.5963
TN83-6	59	0	0	69	76.25	22.623	22.623			TN83-6	65	5	6	2	87.5	25.7143	14.2857
TN83-7	30	1	0	69	49.25	39.0863	35.0254			TN83-7	75	4	8	3	99.75	24.812	16.792
TN83-8	40	0	2	117	73.25	45.3925	45.3925			TN83-8	66	7	4	16	92	28.2609	13.0435
TN83-9	59	0	0	73	77.25	23.6246	23.6246			TN83-9	78	11	3	26	112.5	30.6667	11.1111
					638.5	31.1184	30.6671	0.00162217							935.5	25.34	13.2015	2.01949e-05	52.0976	47.9024
TN84-1	55	3	0	90	83.5	34.1317	26.9461			TN84-1	51	6	6	11	77.75	34.4051	18.9711
TN84-2	68	3	2	29	85.25	20.2346	13.1965			TN84-2	57	1	6	14	74.5	23.4899	20.8054
TN84-3	75	2	2	35	91.75	18.2561	13.8965			TN84-3	94	3	1	10	104.5	10.0478	4.30622
TN84-4	85	0	2	78	108.5	21.659	21.659			TN84-4	64	4	4	13	83.25	23.1231	13.5135
TN84-5	75	1	2	63	96.75	22.4806	20.4134			TN84-5	66	4	6	7	87.75	24.7863	15.6695
TN84-6	74	0	1	80	96	22.9167	22.9167			TN84-6	71	2	5	12	88	19.3182	14.7727
TN84-7	73	1	0	96	99	26.2626	24.2424			TN84-7	80	3	4	7	95.75	16.4491	10.1828
TN84-8	76	1	2	76	101	24.7525	22.7723			TN84-8	58	4	5	10	78.5	26.1146	15.9236
TN84-9	37	0	2	94	64.5	42.6357	42.6357			TN84-9	43	5	1	28	62	30.6452	14.5161
					826.25	25.9255	23.1865	0.0886015							752	23.1533	14.2957	0.000111368	61.7435	38.2565
TN104-1	40	1	1	63	59.75	33.0544	29.7071			TN104-1	44	15	1	10	78.5	43.949	5.73248
TN104-2	65	2	5	80	99	34.3434	30.303			TN104-2	46	14	5	8	86	46.5116	13.9535
TN104-3	67	2	5	99	105.75	36.643	32.8605			TN104-3	43	8	2	8	65	33.8462	9.23077
TN104-4	40	0	6	40	62	35.4839	35.4839			TN104-4	59	11	6	4	94	37.234	13.8298
TN104-5	31	2	4	47	54.75	43.379	36.0731			TN104-5	66	12	2	6	95.5	30.8901	5.75916
TN104-6	30	3	2	76	59	49.1525	38.9831			TN104-6	65	15	13	9	123.25	47.2617	22.9209
TN104-7	52	0	4	38	69.5	25.1799	25.1799			TN104-7	73	15	15	16	137	46.7153	24.8175
TN104-8	29	0	2	97	57.25	49.345	49.345			TN104-8	84	16	10	7	137.75	39.02	15.7895
TN104-9	34	1	3	57	56.25	39.5556	36			TN104-9	49	9	16	7	100.75	51.3648	33.4988
					623.25	38.4596	34.8817	6.62686e-05							917.75	41.8658	16.1703	1.6161e-07	38.624	61.376
TN108-1	43	1	0	26	51.5	16.5049	12.6214			TN108-1	116	0	1	17	122.25	5.11247	5.11247
TN108-2	60	0	0	36	69	13.0435	13.0435			TN108-2	131	0	3	16	141	7.0922	7.0922
TN108-3	58	1	0	20	65	10.7692	7.69231			TN108-3	92	3	3	4	105	12.381	6.66667
TN108-4	53	0	0	19	57.75	8.22511	8.22511			TN108-4	122	0	3	7	129.75	5.97303	5.97303
TN108-5	70	1	3	24	84	16.6667	14.2857			TN108-5	106	5	4	8	126	15.873	7.93651
TN108-6	67	1	0	37	78.25	14.377	11.8211			TN108-6	109	2	2	3	117.75	7.431	4.03397
TN108-7	54	0	1	42	66.5	18.797	18.797			TN108-7	159	7	5	12	186	14.5161	6.98925
TN108-8	60	0	0	31	67.75	11.4391	11.4391			TN108-8	141	2	4	16	157	10.1911	7.64331
TN108-9	64	1	0	54	79.5	19.4969	16.9811			TN108-9	157	2	4	25	175.25	10.4137	8.13124
					619.25	14.3688	12.7674	0.145971							1260	9.88706	6.61985	0.00147778	66.9547	33.0453
TN313-1	81	2	4	49	105.25	23.0404	19.2399			TN313-1	144	5	2	0	158	8.86076	2.53165
TN313-2	63	0	5	72	91	30.7692	30.7692			TN313-2	154	1	3	2	162.5	5.23077	4
TN313-3	56	3	8	44	89	37.0787	30.3371			TN313-3	73	8	2	2	93.5	21.9251	4.81283
TN313-4	72	0	3	46	89.5	19.5531	19.5531			TN313-4	60	3	5	1	76.25	21.3115	13.4426
TN313-5	52	2	7	56	84	38.0952	33.3333			TN313-5	65	7	4	1	87.25	25.5014	9.45559
TN313-6	63	1	0	77	84.25	25.2226	22.8487			TN313-6	54	5	3	0	70	22.8571	8.57143
TN313-7	70	3	4	54	97.5	28.2051	22.0513			TN313-7	92	1	1	3	96.75	4.90956	2.84238
TN313-8	62	1	5	48	86	27.907	25.5814			TN313-8	87	4	1	2	97.5	10.7692	2.5641
TN313-9	87	0	2	91	113.75	23.5165	23.5165			TN313-9	79	1	3	4	88	10.2273	7.95455
					840.25	28.1542	25.2478	0.027972							929.75	14.6214	6.24168	0.00592033	42.6886	57.3114
